# Supplementary material for: Comprehensive comparative analysis and development of molecular markers for Lasianthus species based on complete chloroplast genome sequences
Source: BMC Plant Biol. 2024 Dec 31;24:867. doi: 10.1186/s12870-024-05383-z (PMC11406864; doi:10.1186/s12870-024-05383-z)
Supplement: Supplementary file 4 — Supplementary Material 4 [file 12870_2024_5383_MOESM4_ESM.xlsx]

## Sheet: Sheet1
Table S1. A total of 35 Lasianthus samples were used to verify the recognition efficiency of candidate barcode fragments, and their numbering and location information were collected.
Species-No.	Location	longitude	latitude
Lasianthus fordii var. trichocladus(1)	Chongzuo,Guangxi Province,China	106.71342°	22.290756°
Lasianthus fordii var. trichocladus(2)	Chongzuo,Guangxi Province,China	106.713445°	22.29061°
Lasianthus fordii var. trichocladus(3)	Chongzuo,Guangxi Province,China	106.723877°	22.283011°
Lasianthus fordii var. trichocladus(4)	Chongzuo,Guangxi Province,China	106.713605°	22.290818°
Lasianthus fordii var. trichocladus(5)	Chongzuo,Guangxi Province,China	106.71342°	22.290392°
Lasianthus henryi(1)	Wenshan,Yunnan Province,China	104.764537°	23.359886°
Lasianthus henryi(2)	Wenshan,Yunnan Province,China	104.764587°	23.359867°
Lasianthus henryi(3)	Wenshan,Yunnan Province,China	104.764539°	23.359826°
Lasianthus henryi(4)	Wenshan,Yunnan Province,China	104.864945°	23.358264°
Lasianthus henryi(5)	Wenshan,Yunnan Province,China	104.649345°	23.582264°
Lasianthus verticillatus(1)	Honghe,Yunnan Province,China	103.648428°	23.006666°
Lasianthus verticillatus(2)	Honghe,Yunnan Province,China	103.62599°	23.006877°
Lasianthus verticillatus(3)	Honghe,Yunnan Province,China	103.623523°	23.00907°
Lasianthus verticillatus(4)	Honghe,Yunnan Province,China	103.650322°	23.008591°
Lasianthus verticillatus(5)	Honghe,Yunnan Province,China	103.623505°	23.008886°
Lasianthus hookeri var. hookeri(1)	Puer,Yunnan Province,China	100.925508°	22.780359°
Lasianthus hookeri var. hookeri(2)	Puer,Yunnan Province,China	100.9201°	22.78306°
Lasianthus hookeri var. hookeri(3)	Puer,Yunnan Province,China	100.9201°	22.78306°
Lasianthus hookeri var. hookeri(4)	Puer,Yunnan Province,China	100.923862°	22.777773°
Lasianthus hookeri var. hookeri(5)	Puer,Yunnan Province,China	100.915653°	22.784867°
Lasianthus attenuatus(1)	Puer,Yunnan Province,China	100.9201°	22.78306°
Lasianthus attenuatus(2)	Puer,Yunnan Province,China	100.925121°	22.779694°
Lasianthus attenuatus(3)	Puer,Yunnan Province,China	100.9201°	22.78306°
Lasianthus attenuatus(4)	Puer,Yunnan Province,China	100.9201°	22.78306°
Lasianthus attenuatus(5)	Puer,Yunnan Province,China	100.925121°	22.779694°
Lasianthus hookeri var. dunnianus(1)	Puer,Yunnan Province,China	101.494332°	22.503216°
Lasianthus hookeri var. dunnianus(2)	Puer,Yunnan Province,China	101.497582°	22.492947°
Lasianthus hookeri var. dunnianus(3)	Puer,Yunnan Province,China	101.497582°	22.492947°
Lasianthus hookeri var. dunnianus(4)	Puer,Yunnan Province,China	101.488473°	22.496499°
Lasianthus hookeri var. dunnianus(5)	Puer,Yunnan Province,China	101.500533°	22.478583°
Lasianthus sikkimensis(1)	Wenshan,Yunnan Province,China	104°42′16″	23°3′1″
Lasianthus sikkimensis(2)	Wenshan,Yunnan Province,China	104°33′0″	23°14′45″
Lasianthus sikkimensis(3)	Wenshan,Yunnan Province,China	104°33′0″	23°14′45″
Lasianthus sikkimensis(4)	Wenshan,Yunnan Province,China	104°33′0″	23°14′45″
Lasianthus sikkimensis(5)	Wenshan,Yunnan Province,China	104°33′0″	23°14′45″
