# Supplementary material for: Comprehensive comparative analysis and development of molecular markers for Lasianthus species based on complete chloroplast genome sequences
Source: BMC Plant Biol. 2024 Dec 31;24:867. doi: 10.1186/s12870-024-05383-z (PMC11406864; doi:10.1186/s12870-024-05383-z)
Supplement: Supplementary file 5 — Supplementary Material 5 [file 12870_2024_5383_MOESM5_ESM.xlsx]

## Sheet: Table S1
Table S2. The codon usage levels of the shared protein-coding genes in the four Lasianthus species CP genomes.
Lasianthus attenuatus codon usage
Domain: Data
Codon	Count	RSCU	Codon	Count	RSCU	Codon	Count	RSCU	Codon	Count	RSCU
UUU(F)	984	1.33	UCU(S)	535	1.65	UAU(Y)	763	1.61	UGU(C)	222	1.5
UUC(F)	497	0.67	UCC(S)	311	0.96	UAC(Y)	182	0.39	UGC(C)	74	0.5
UUA(L)	840	1.81	UCA(S)	378	1.16	UAA(*)	41	1.48	UGA(*)	22	0.8
UUG(L)	578	1.25	UCG(S)	228	0.7	UAG(*)	20	0.72	UGG(W)	447	1
CUU(L)	595	1.28	CCU(P)	362	1.36	CAU(H)	462	1.51	CGU(R)	317	1.22
CUC(L)	177	0.38	CCC(P)	237	0.89	CAC(H)	148	0.49	CGC(R)	117	0.45
CUA(L)	397	0.86	CCA(P)	314	1.18	CAA(Q)	706	1.54	CGA(R)	373	1.44
CUG(L)	193	0.42	CCG(P)	153	0.57	CAG(Q)	212	0.46	CGG(R)	141	0.54
AUU(I)	1101	1.51	ACU(T)	492	1.52	AAU(N)	979	1.54	AGU(S)	373	1.15
AUC(I)	411	0.56	ACC(T)	246	0.76	AAC(N)	296	0.46	AGC(S)	125	0.38
AUA(I)	682	0.93	ACA(T)	390	1.2	AAA(K)	1006	1.48	AGA(R)	437	1.68
AUG(M)	574	1	ACG(T)	170	0.52	AAG(K)	355	0.52	AGG(R)	172	0.66
GUU(V)	531	1.5	GCU(A)	591	1.72	GAU(D)	826	1.61	GGU(G)	557	1.27
GUC(V)	177	0.5	GCC(A)	260	0.76	GAC(D)	197	0.39	GGC(G)	196	0.45
GUA(V)	524	1.48	GCA(A)	374	1.09	GAA(E)	966	1.49	GGA(G)	682	1.56
GUG(V)	186	0.52	GCG(A)	147	0.43	GAG(E)	331	0.51	GGG(G)	318	0.73
Average# codons=25698
Relative synonymous codon usage is given in parantheses following the codon frequency
A/U=69.35%
Lasianthus henryi codon usage
Domain: Data
Codon	Count	RSCU	Codon	Count	RSCU	Codon	Count	RSCU	Codon	Count	RSCU
UUU(F)	980	1.33	UCU(S)	535	1.65	UAU(Y)	765	1.62	UGU(C)	223	1.51
UUC(F)	494	0.67	UCC(S)	311	0.96	UAC(Y)	182	0.38	UGC(C)	73	0.49
UUA(L)	841	1.81	UCA(S)	378	1.16	UAA(*)	42	1.52	UGA(*)	21	0.76
UUG(L)	577	1.24	UCG(S)	229	0.7	UAG(*)	20	0.72	UGG(W)	446	1
CUU(L)	597	1.29	CCU(P)	365	1.37	CAU(H)	462	1.51	CGU(R)	318	1.23
CUC(L)	177	0.38	CCC(P)	233	0.88	CAC(H)	148	0.49	CGC(R)	118	0.46
CUA(L)	396	0.85	CCA(P)	312	1.17	CAA(Q)	708	1.54	CGA(R)	369	1.42
CUG(L)	195	0.42	CCG(P)	153	0.58	CAG(Q)	211	0.46	CGG(R)	140	0.54
AUU(I)	1100	1.5	ACU(T)	492	1.51	AAU(N)	980	1.54	AGU(S)	373	1.15
AUC(I)	415	0.57	ACC(T)	249	0.76	AAC(N)	294	0.46	AGC(S)	125	0.38
AUA(I)	681	0.93	ACA(T)	391	1.2	AAA(K)	1006	1.48	AGA(R)	438	1.69
AUG(M)	573	1	ACG(T)	173	0.53	AAG(K)	356	0.52	AGG(R)	173	0.67
GUU(V)	531	1.5	GCU(A)	592	1.73	GAU(D)	821	1.61	GGU(G)	560	1.28
GUC(V)	178	0.5	GCC(A)	261	0.76	GAC(D)	198	0.39	GGC(G)	192	0.44
GUA(V)	524	1.48	GCA(A)	370	1.08	GAA(E)	961	1.48	GGA(G)	682	1.56
GUG(V)	185	0.52	GCG(A)	149	0.43	GAG(E)	338	0.52	GGG(G)	317	0.72
Average# codons=25697
A/U=69.32%
Lasianthus hookeri codon usage
Domain: Data
Codon	Count	RSCU	Codon	Count	RSCU	Codon	Count	RSCU	Codon	Count	RSCU
UUU(F)	984	1.33	UCU(S)	535	1.64	UAU(Y)	767	1.62	UGU(C)	222	1.51
UUC(F)	494	0.67	UCC(S)	308	0.95	UAC(Y)	181	0.38	UGC(C)	73	0.49
UUA(L)	844	1.82	UCA(S)	383	1.18	UAA(*)	42	1.52	UGA(*)	21	0.76
UUG(L)	576	1.24	UCG(S)	229	0.7	UAG(*)	20	0.72	UGG(W)	447	1
CUU(L)	593	1.28	CCU(P)	365	1.37	CAU(H)	463	1.52	CGU(R)	317	1.22
CUC(L)	179	0.39	CCC(P)	237	0.89	CAC(H)	147	0.48	CGC(R)	118	0.46
CUA(L)	396	0.85	CCA(P)	313	1.17	CAA(Q)	710	1.54	CGA(R)	371	1.43
CUG(L)	191	0.41	CCG(P)	154	0.58	CAG(Q)	211	0.46	CGG(R)	141	0.54
AUU(I)	1102	1.51	ACU(T)	492	1.52	AAU(N)	978	1.53	AGU(S)	373	1.15
AUC(I)	409	0.56	ACC(T)	244	0.75	AAC(N)	299	0.47	AGC(S)	125	0.38
AUA(I)	685	0.94	ACA(T)	392	1.21	AAA(K)	1004	1.48	AGA(R)	436	1.68
AUG(M)	575	1	ACG(T)	170	0.52	AAG(K)	354	0.52	AGG(R)	173	0.67
GUU(V)	532	1.5	GCU(A)	592	1.73	GAU(D)	821	1.61	GGU(G)	556	1.27
GUC(V)	180	0.51	GCC(A)	262	0.76	GAC(D)	197	0.39	GGC(G)	194	0.44
GUA(V)	520	1.47	GCA(A)	370	1.08	GAA(E)	967	1.49	GGA(G)	683	1.56
GUG(V)	185	0.52	GCG(A)	148	0.43	GAG(E)	333	0.51	GGG(G)	317	0.72
Average# codons=25700
A/U=69.37%
Lasianthus sikkimensis codon usage
Domain: Data
Codon	Count	RSCU	Codon	Count	RSCU	Codon	Count	RSCU	Codon	Count	RSCU
UUU(F)	981	1.33	UCU(S)	528	1.63	UAU(Y)	766	1.62	UGU(C)	223	1.51
UUC(F)	495	0.67	UCC(S)	311	0.96	UAC(Y)	182	0.38	UGC(C)	73	0.49
UUA(L)	838	1.81	UCA(S)	379	1.17	UAA(*)	41	1.48	UGA(*)	22	0.8
UUG(L)	575	1.24	UCG(S)	229	0.71	UAG(*)	20	0.72	UGG(W)	447	1
CUU(L)	594	1.29	CCU(P)	364	1.36	CAU(H)	461	1.51	CGU(R)	317	1.22
CUC(L)	178	0.39	CCC(P)	236	0.88	CAC(H)	148	0.49	CGC(R)	120	0.46
CUA(L)	395	0.85	CCA(P)	313	1.17	CAA(Q)	706	1.54	CGA(R)	370	1.43
CUG(L)	192	0.42	CCG(P)	154	0.58	CAG(Q)	210	0.46	CGG(R)	138	0.53
AUU(I)	1097	1.51	ACU(T)	490	1.51	AAU(N)	975	1.53	AGU(S)	373	1.15
AUC(I)	410	0.56	ACC(T)	247	0.76	AAC(N)	298	0.47	AGC(S)	124	0.38
AUA(I)	676	0.93	ACA(T)	393	1.21	AAA(K)	1002	1.48	AGA(R)	436	1.68
AUG(M)	574	1	ACG(T)	168	0.52	AAG(K)	356	0.52	AGG(R)	174	0.67
GUU(V)	531	1.5	GCU(A)	588	1.71	GAU(D)	820	1.61	GGU(G)	558	1.28
GUC(V)	176	0.5	GCC(A)	264	0.77	GAC(D)	199	0.39	GGC(G)	193	0.44
GUA(V)	525	1.48	GCA(A)	371	1.08	GAA(E)	959	1.48	GGA(G)	680	1.56
GUG(V)	184	0.52	GCG(A)	149	0.43	GAG(E)	333	0.52	GGG(G)	318	0.73
Average# codons=25647
A/U=69.29%
