# Supplementary material for: Comprehensive comparative analysis and development of molecular markers for Lasianthus species based on complete chloroplast genome sequences
Source: BMC Plant Biol. 2024 Dec 31;24:867. doi: 10.1186/s12870-024-05383-z (PMC11406864; doi:10.1186/s12870-024-05383-z)
Supplement: Supplementary file 6 — Supplementary Material 6 [file 12870_2024_5383_MOESM6_ESM.csv]

Table S3. The nucleotide diversity (Pi) of whole CP genome sequence in Lasianthus were detected.
Window	Midpoint	Pi
1-610	310	0.00304
211-810	510	0.00042
411-1010	710	0
611-1210	910	0
811-1410	1110	0.00083
1011-1626	1310	0.00083
1211-1827	1510	0.00196
1411-2027	1727	0.00113
1627-2227	1927	0.00274
1828-2427	2127	0.00202
2028-2627	2327	0.00202
2228-2827	2527	0.00167
2428-3027	2727	0.00238
2628-3227	2927	0.00351
2828-3427	3127	0.00226
3028-3627	3327	0.00238
3228-3828	3527	0.00167
3428-4029	3728	0.00208
3628-4229	3929	0.00196
3829-4449	4129	0.00238
4030-4657	4349	0.00381
4230-4864	4550	0.00536
4450-5065	4764	0.00494
4658-5278	4964	0.00464
4865-5479	5172	0.00423
5066-5679	5379	0.00565
5279-5891	5579	0.00482
5480-6189	5791	0.01006
5680-6406	6015	0.00935
5892-6614	6289	0.00905
6190-6814	6514	0.00238
6407-7014	6714	0.00125
6615-7214	6914	0.00167
6815-7414	7114	0.0022
7015-7614	7314	0.00262
7215-7896	7514	0.005
7415-8186	7736	0.0069
7615-8387	8086	0.0072
7897-8588	8287	0.00625
8187-8812	8487	0.00381
8388-9018	8712	0.00423
8589-9218	8912	0.00196
8813-9418	9118	0.0028
9019-9647	9318	0.00321
9219-9847	9547	0.00321
9419-10049	9747	0.00423
9648-10250	9947	0.00268
9848-10450	10149	0.00268
10050-10650	10350	0.00083
10251-10850	10550	0.00083
10451-11050	10750	0.00083
10651-11250	10950	0.00137
10851-11450	11150	0.00208
11051-11650	11350	0.00298
11251-11850	11550	0.00161
11451-12050	11750	0.00089
11651-12250	11950	0.00113
11851-12450	12150	0.00155
12051-12650	12350	0.00238
12251-12850	12550	0.00167
12451-13050	12750	0.00196
12651-13256	12950	0.00226
12851-13459	13150	0.00256
13051-13659	13359	0.00185
13257-13859	13559	0.00113
13460-14068	13759	0.00125
13660-14284	13959	0.00167
13860-14498	14168	0.00125
14069-14700	14384	0.00042
14285-14900	14600	0.00042
14499-15100	14800	0.00113
14701-15300	15000	0.00155
14901-15500	15200	0.00298
15101-15772	15400	0.00411
15301-15972	15638	0.00369
15501-16172	15872	0.00185
15773-16372	16072	0
15973-16597	16272	0.00071
16173-16797	16477	0.00071
16373-16997	16697	0.00113
16598-17197	16897	0.00042
16798-17397	17097	0.00042
16998-17597	17297	0.00042
17198-17797	17497	0.00042
17398-17997	17697	0.00298
17598-18197	17897	0.00494
17798-18397	18097	0.00536
17998-18597	18297	0.00321
18198-18797	18497	0.00196
18398-18997	18697	0.00196
18598-19197	18897	0.00196
18798-19397	19097	0.00125
18998-19597	19297	0.00125
19198-19797	19497	0.00125
19398-19997	19697	0.00083
19598-20197	19897	0.00083
19798-20397	20097	0.00042
19998-20597	20297	0.00042
20198-20797	20497	0
20398-20997	20697	0
20598-21197	20897	0
20798-21397	21097	0
20998-21597	21297	0.00042
21198-21797	21497	0.00125
21398-21997	21697	0.00125
21598-22197	21897	0.00083
21798-22397	22097	0.00042
21998-22597	22297	0.00113
22198-22813	22497	0.00315
22398-23020	22697	0.00274
22598-23229	22920	0.00244
22814-23429	23129	0.00113
23021-23629	23329	0.00113
23230-23829	23529	0.00113
23430-24029	23729	0.00083
23630-24229	23929	0.00155
23830-24429	24129	0.00196
24030-24629	24329	0.00155
24230-24829	24529	0.00155
24430-25029	24729	0.00113
24630-25229	24929	0.00298
24830-25429	25129	0.00226
25030-25629	25329	0.00185
25230-25829	25529	0
25430-26029	25729	0
25630-26229	25929	0.00042
25830-26429	26129	0.00083
26030-26629	26329	0.00125
26230-26829	26529	0.00083
26430-27029	26729	0.00083
26630-27229	26929	0.00125
26830-27481	27129	0.00423
27030-27681	27373	0.00381
27230-27993	27581	0.00536
27482-28193	27781	0.0028
27682-28393	28093	0.00321
27994-28605	28293	0.00435
28194-28805	28505	0.00393
28394-29076	28705	0.00494
28606-29276	28940	0.00226
28806-29476	29176	0.00268
29077-29677	29376	0.00208
29277-29887	29577	0.00238
29477-30113	29786	0.00351
29678-30338	30004	0.0031
29888-30545	30238	0.00196
30114-30755	30445	0.00083
30339-30963	30646	0.0097
30546-31163	30863	0.01054
30756-31381	31063	0.01054
30964-31581	31263	0.00208
31164-31781	31481	0.00196
31382-31981	31681	0.00196
31582-32246	31881	0.00238
31782-32446	32121	0.00208
31982-32655	32346	0.00208
32247-32865	32555	0.00238
32447-33074	32755	0.00732
32656-33274	32974	0.0069
32866-33474	33174	0.00577
33075-33700	33374	0.00226
33275-33900	33590	0.00381
33475-34119	33800	0.00381
33701-34319	34019	0.00196
33901-34519	34219	0.00042
34120-34719	34419	0.00042
34320-34919	34619	0.00042
34520-35119	34819	0.00042
34720-35319	35019	0.00042
34920-35519	35219	0.00113
35120-35719	35419	0.00113
35320-35919	35619	0.00113
35520-36119	35819	0.00083
35720-36319	36019	0.00083
35920-36519	36219	0.00042
36120-36741	36419	0.00208
36320-36959	36619	0.00333
36520-37176	36851	0.00446
36742-37376	37059	0.00238
36960-37576	37276	0.00113
37177-37792	37476	0.00083
37377-38019	37681	0.00083
37577-38219	37919	0.00083
37793-38426	38119	0.00143
38020-38626	38326	0.00143
38220-38841	38526	0.00143
38427-39041	38726	0.00071
38627-39241	38941	0.00071
38842-39441	39141	0.00143
39042-39641	39341	0.00071
39242-39841	39541	0.00071
39442-40041	39741	0
39642-40241	39941	0
39842-40441	40141	0.00143
40042-40641	40341	0.00143
40242-40841	40541	0.00226
40442-41041	40741	0.00083
40642-41241	40941	0.00083
40842-41441	41141	0
41042-41641	41341	0
41242-41841	41541	0
41442-42041	41741	0
41642-42241	41941	0.00113
41842-42441	42141	0.00155
42042-42641	42341	0.00155
42242-42841	42541	0.00042
42442-43041	42741	0.00042
42642-43241	42941	0.00042
42842-43441	43141	0.00042
43042-43641	43341	0.00089
43242-43867	43541	0.00363
43442-44107	43751	0.00435
43642-44369	43990	0.00387
43868-44569	44269	0.00155
44108-44769	44469	0.00155
44370-44969	44669	0.00196
44570-45169	44869	0.00226
44770-45369	45069	0.00155
44970-45569	45269	0.00113
45170-45769	45469	0.00113
45370-45969	45669	0.00113
45570-46174	45869	0.00226
45770-46374	46069	0.00155
45970-46574	46274	0.00226
46175-46781	46474	0.00155
46375-46981	46681	0.00155
46575-47181	46881	0.00321
46782-47381	47081	0.0028
46982-47581	47281	0.0028
47182-47786	47481	0.00042
47382-48076	47681	0.00226
47582-48323	47886	0.00577
47787-48544	48223	0.00619
48077-48787	48423	0.00476
48324-49032	48668	0.0028
48545-49232	48925	0.00583
48788-49440	49132	0.00542
49033-49641	49339	0.00387
49233-49923	49540	0.0044
49441-50123	49780	0.00482
49642-50323	50023	0.00595
49924-50523	50223	0.00321
50124-50871	50423	0.0028
50324-51071	50623	0.00321
50524-51288	50971	0.00196
50872-51501	51188	0.00452
51072-51701	51401	0.00298
51289-51901	51601	0.00298
51502-52101	51801	0
51702-52301	52001	0
51902-52501	52201	0.00071
52102-52701	52401	0.00071
52302-52901	52601	0.00071
52502-53101	52801	0.00071
52702-53416	53001	0.00256
52902-53653	53213	0.00869
53102-53853	53517	0.01012
53417-54053	53753	0.00952
53654-54253	53953	0.00381
53854-54459	54153	0.0028
54054-54673	54353	0.00363
54254-54900	54573	0.00405
54460-55100	54795	0.00333
54674-55300	55000	0.00167
54901-55500	55200	0.00083
55101-55700	55400	0.00042
55301-55900	55600	0
55501-56100	55800	0
55701-56300	56000	0.00042
55901-56500	56200	0.00113
56101-56700	56400	0.00113
56301-56900	56600	0.00143
56501-57100	56800	0.00244
56701-57300	57000	0.00286
56901-57500	57200	0.00214
57101-57700	57400	0.0022
57301-57900	57600	0.0044
57501-58100	57800	0.00482
57701-58300	58000	0.00345
57901-58500	58200	0.00327
58101-58700	58400	0.00327
58301-58900	58600	0.00286
58501-59100	58800	0.00292
58701-59314	59000	0.00333
58901-59537	59204	0.00375
59101-62530	59414	0.01196
59315-62730	62417	0.01155
59538-62930	62630	0.01185
62531-63130	62830	0.00155
62731-63330	63030	0.00226
62931-63539	63230	0.02571
63131-63921	63439	0.02738
63331-64142	63821	0.02667
63540-64342	64042	0.00339
63922-64542	64242	0.00131
64143-64742	64442	0.00161
64343-64964	64642	0.00071
64543-65164	64842	0.00113
64743-65364	65064	0.00113
64965-65564	65264	0.00113
65165-65764	65464	0.00071
65365-65964	65664	0
65565-66164	65864	0.00143
65765-66405	66064	0.00381
65965-66606	66264	0.00899
66165-66844	66505	0.00964
66406-67044	66743	0.0081
66607-67245	66944	0.00446
66845-67473	67145	0.00643
67045-67679	67373	0.00601
67246-67879	67579	0.00446
67474-68079	67779	0.00083
67680-68279	67979	0.00226
67880-68487	68179	0.00577
68080-68702	68379	0.00577
68280-68902	68587	0.00536
68488-69102	68802	0.00226
68703-69304	69002	0.00298
68903-69504	69204	0.00155
69103-69770	69404	0.00155
69305-69970	69645	0.00083
69505-70192	69870	0.00125
69771-70428	70070	0.00155
69971-70635	70301	0.00113
70193-70856	70535	0.00113
70429-71084	70740	0.0044
70636-71284	70956	0.00595
70857-71535	71184	0.00595
71085-71752	71384	0.00268
71285-71959	71635	0.00339
71536-72183	71859	0.00298
71753-72389	72060	0.00339
71960-72589	72289	0.00155
72184-72789	72489	0.00155
72390-72989	72689	0.00125
72590-73189	72889	0.00238
72790-73397	73089	0.00321
72990-73597	73297	0.00238
73190-73797	73497	0.00155
73398-74007	73697	0.00071
73598-74207	73907	0.00071
73798-74407	74107	0.00083
74008-74607	74307	0.00125
74208-74807	74507	0.00125
74408-75007	74707	0.00042
74608-75217	74907	0.00113
74808-75418	75117	0.00446
75008-75654	75317	0.00488
75218-75854	75554	0.00417
75455-76063	75754	0.00196
75655-76264	75954	0.00685
75855-76464	76163	0.00643
76064-76664	76364	0.0053
76265-76864	76564	0
76465-77064	76764	0
76665-77264	76964	0.00042
76865-77464	77164	0.00042
77065-77664	77364	0.00125
77265-77864	77564	0.00155
77465-78064	77764	0.00196
77665-78272	77964	0.00113
77865-78472	78164	0.00042
78065-78672	78372	0
78273-78872	78572	0
78473-79072	78772	0.00071
78673-79290	78972	0.00244
78873-79491	79172	0.00714
79073-79697	79390	0.00714
79291-79897	79591	0.00542
79492-80097	79797	0.00113
79698-80297	79997	0.00113
79898-80497	80197	0.0028
80098-80697	80397	0.00238
80298-80897	80597	0.00565
80498-81097	80797	0.0044
80698-81297	80997	0.00524
80898-81497	81197	0.00125
81098-81697	81397	0.00167
81298-81897	81597	0.00083
81498-82251	81797	0.00167
81698-82451	82151	0.00238
81898-82651	82351	0.0028
82252-82851	82551	0.00238
82452-83051	82751	0.00155
82652-83251	82951	0.00113
82852-83451	83151	0.00113
83052-83651	83351	0.00042
83252-83851	83551	0.00113
83452-84057	83751	0.00202
83652-84257	83951	0.00357
83852-84460	84157	0.00286
84058-84660	84360	0.00196
84258-84860	84560	0.00042
84461-85072	84760	0.00083
84661-85272	84972	0.00083
84861-85473	85172	0.00125
85073-85673	85372	0.00083
85273-85873	85573	0.00113
85474-86073	85773	0.00071
85674-86330	85973	0.00196
85874-86556	86219	0.00298
86074-86756	86455	0.00339
86331-86956	86656	0.00345
86557-87160	86856	0.00506
86757-87385	87060	0.00548
86957-87585	87285	0.00417
87161-87785	87485	0.00167
87386-87985	87685	0.00083
87586-88185	87885	0.00083
87786-88385	88085	0
87986-88585	88285	0.00196
88186-88901	88485	0.00631
88386-89101	88687	0.00631
88586-89301	89001	0.00435
88902-89501	89201	0
89102-89701	89401	0
89302-89901	89601	0
89502-90101	89801	0
89702-90301	90001	0
89902-90501	90201	0
90102-90701	90401	0
90302-90901	90601	0
90502-91101	90801	0
90702-91301	91001	0
90902-91510	91201	0
91102-91710	91410	0
91302-91910	91610	0.00042
91511-92110	91810	0.00042
91711-92310	92010	0.00042
91911-92510	92210	0
92111-92710	92410	0.00083
92311-92910	92610	0.00083
92511-93110	92810	0.00083
92711-93310	93010	0
92911-93510	93210	0
93111-93710	93410	0
93311-93910	93610	0.00071
93511-94110	93810	0.00071
93711-94310	94010	0.00113
93911-94510	94210	0.00042
94111-94710	94410	0.00042
94311-94910	94610	0
94511-95110	94810	0
94711-95310	95010	0.00042
94911-95510	95210	0.00042
95111-95710	95410	0.00042
95311-95910	95610	0
95511-96110	95810	0.00083
95711-96310	96010	0.00083
95911-96510	96210	0.00155
96111-96710	96410	0.00071
96311-96910	96610	0.00071
96511-97110	96810	0
96711-97310	97010	0
96911-97510	97210	0
97111-97710	97410	0
97311-97910	97610	0.00071
97511-98110	97810	0.00071
97711-98316	98010	0.00113
97911-98516	98216	0.00423
98111-98716	98416	0.00423
98317-98916	98616	0.00452
98517-99124	98816	0.00071
98717-99324	99016	0.00071
98917-99524	99224	0
99125-99724	99424	0
99325-99924	99624	0
99525-100124	99824	0
99725-100324	100024	0
99925-100524	100224	0.00071
100125-100724	100424	0.00071
100325-100924	100624	0.00071
100525-101124	100824	0
100725-101324	101024	0.00071
100925-101524	101224	0.00113
101125-101724	101424	0.00196
101325-101924	101624	0.00125
101525-102124	101824	0.00125
101725-102324	102024	0.00042
101925-102524	102224	0.00042
102125-102724	102424	0
102325-102924	102624	0
102525-103125	102824	0
102725-103325	103024	0.00042
102925-103525	103225	0.00113
103126-103725	103425	0.00113
103326-103934	103625	0.00071
103526-104134	103825	0
103726-104334	104034	0.00042
103935-104534	104234	0.00042
104135-104734	104434	0.00042
104335-104934	104634	0
104535-105134	104834	0
104735-105334	105034	0
104935-105534	105234	0
105135-105734	105434	0
105335-105934	105634	0
105535-106134	105834	0
105735-106334	106034	0
105935-106534	106234	0
106135-106734	106434	0
106335-106934	106634	0
106535-107134	106834	0
106735-107334	107034	0
106935-107534	107234	0
107135-107734	107434	0
107335-107934	107634	0.00113
107535-108134	107834	0.00185
107735-108334	108034	0.00268
107935-108534	108234	0.00196
108135-108734	108434	0.00167
108335-108934	108634	0.00083
108535-109134	108834	0.00042
108735-109334	109034	0
108935-109534	109234	0
109135-109734	109434	0
109335-109934	109634	0
109535-110134	109834	0
109735-110334	110034	0
109935-110534	110234	0
110135-110734	110434	0
110335-110934	110634	0
110535-111134	110834	0
110735-111334	111034	0
110935-111534	111234	0
111135-111734	111434	0
111335-111934	111634	0
111535-112134	111834	0
111735-112334	112034	0.00071
111935-112534	112234	0.00113
112135-112734	112434	0.00185
112335-112934	112634	0.00113
112535-113134	112834	0.00238
112735-113334	113034	0.00167
112935-113578	113234	0.00167
113135-113778	113434	0
113335-113978	113678	0.00042
113579-114178	113878	0.00042
113779-114378	114078	0.00042
113979-114578	114278	0.00042
114179-114778	114478	0.00083
114379-114978	114678	0.00083
114579-115178	114878	0.00113
114779-115378	115078	0.00143
114979-115578	115278	0.00185
115179-115778	115478	0.00155
115379-115978	115678	0.00083
115579-116178	115878	0.00083
115779-116378	116078	0.00042
115979-116578	116278	0.00042
116179-116778	116478	0
116379-120084	116678	0.01208
116579-120284	118809	0.01536
116779-120484	120184	0.01577
120085-120684	120384	0.00482
120285-120884	120584	0.00268
120485-121084	120784	0.0031
120685-121284	120984	0.0031
120885-121484	121184	0.00196
121085-121684	121384	0.00185
121285-121884	121584	0.00071
121485-122084	121784	0.00196
121685-122294	121984	0.00208
121885-122495	122184	0.00381
122085-122704	122394	0.00452
122295-123627	122595	0.00452
122496-123844	122868	0.00649
122705-124053	123727	0.00565
123628-124295	123953	0.00482
123845-124495	124157	0.00298
124054-124695	124395	0.00226
124296-124895	124595	0.00339
124496-125095	124795	0.00268
124696-125295	124995	0.00369
124896-125495	125195	0.00524
125096-125695	125395	0.00452
125296-125895	125595	0.00464
125496-126163	125795	0.00405
125696-126363	126063	0.00476
125896-126563	126263	0.00363
126164-126763	126463	0.00155
126364-126963	126663	0.00042
126564-127163	126863	0.00042
126764-127363	127063	0.00113
126964-127563	127263	0.00196
127164-127763	127463	0.00238
127364-127963	127663	0.00167
127564-128163	127863	0.00339
127764-128370	128063	0.00256
127964-128570	128270	0.00298
128164-128770	128470	0.00042
128371-128970	128670	0.00125
128571-129170	128870	0.00083
128771-129388	129070	0.00167
128971-129688	129280	0.00512
129171-129919	129490	0.00708
129389-130119	129796	0.00667
129689-130319	130019	0.00238
129920-130519	130219	0.00083
130120-130719	130419	0.00155
130320-130919	130619	0.00226
130520-131119	130819	0.00298
130720-131402	131019	0.0044
130920-131637	131219	0.00554
131120-131838	131537	0.00524
131403-132046	131738	0.00381
131638-132282	131946	0.0031
131839-132493	132166	0.00226
132047-132693	132382	0.00185
132283-132893	132593	0.00113
132494-133093	132793	0.00185
132694-133293	132993	0.00155
132894-133493	133193	0.00155
133094-133693	133393	0.00083
133294-133893	133593	0.00113
133494-134093	133793	0.00155
133694-134293	133993	0.00238
133894-134502	134193	0.0044
134094-134725	134402	0.0047
134303-134925	134602	0.00429
134503-135135	134825	0.0053
134726-135341	135025	0.00488
134926-135541	135235	0.00589
135136-135741	135441	0.0044
135342-135941	135641	0.00494
135542-136141	135841	0.00476
135742-136341	136041	0.00363
135942-136541	136241	0.00399
136142-136741	136441	0.00429
136342-136941	136641	0.00429
136542-137147	136841	0.00339
136742-137359	137041	0.00423
136942-137559	137247	0.00565
137148-137759	137459	0.00494
137360-137959	137659	0.00256
137560-138159	137859	0
137760-138359	138059	0
137960-138559	138259	0.00042
138160-138759	138459	0.00083
138360-138959	138659	0.00125
138560-139159	138859	0.00155
138760-139359	139059	0.00185
138960-139559	139259	0.00143
139160-139759	139459	0.00113
139360-139959	139659	0.00083
139560-140159	139859	0.00083
139760-140359	140059	0.00042
139960-140559	140259	0.00042
140160-140759	140459	0.00042
140360-141003	140659	0.00042
140560-141203	140859	0
140760-141403	141103	0.00167
141004-141603	141303	0.00167
141204-141803	141503	0.00238
141404-142003	141703	0.00113
141604-142203	141903	0.00185
141804-142403	142103	0.00113
142004-142603	142303	0.00071
142204-142803	142503	0
142404-143003	142703	0
142604-143203	142903	0
142804-143403	143103	0
143004-143603	143303	0
143204-143803	143503	0
143404-144003	143703	0
143604-144203	143903	0
143804-144403	144103	0
144004-144603	144303	0
144204-144803	144503	0
144404-145003	144703	0
144604-145203	144903	0
144804-145403	145103	0
145004-145603	145303	0
145204-145803	145503	0.00042
145404-146003	145703	0.00083
145604-146203	145903	0.00167
145804-146403	146103	0.00196
146004-146603	146303	0.00196
146204-146803	146503	0.00185
146404-147003	146703	0.00113
146604-147203	146903	0.00071
146804-147403	147103	0
147004-147603	147303	0
147204-147803	147503	0
147404-148003	147703	0
147604-148203	147903	0
147804-148403	148103	0
148004-148603	148303	0
148204-148803	148503	0
148404-149003	148703	0
148604-149203	148903	0
148804-149403	149103	0
149004-149603	149303	0
149204-149803	149503	0
149404-150003	149703	0
149604-150203	149903	0.00042
149804-150403	150103	0.00042
150004-150612	150303	0.00042
150204-150812	150512	0
150404-151012	150712	0.00071
150613-151212	150912	0.00113
150813-151413	151112	0.00113
151013-151613	151313	0.00042
151213-151813	151513	0
151414-152013	151713	0
151614-152213	151913	0
151814-152413	152113	0.00042
152014-152613	152313	0.00042
152214-152813	152513	0.00125
152414-153013	152713	0.00125
152614-153213	152913	0.00196
152814-153413	153113	0.00113
153014-153613	153313	0.00071
153214-153813	153513	0
153414-154013	153713	0.00071
153614-154213	153913	0.00071
153814-154413	154113	0.00071
154014-154613	154313	0
154214-154813	154513	0
154414-155013	154713	0
154614-155213	154913	0
154814-155421	155113	0
155014-155621	155321	0.00071
155214-155821	155521	0.00071
155422-156021	155721	0.00452
155622-156227	155921	0.00381
155822-156427	156121	0.00423
156022-156627	156327	0.00113
156228-156827	156527	0.00113
156428-157027	156727	0.00071
156628-157227	156927	0
156828-157427	157127	0
157028-157627	157327	0
157228-157827	157527	0
157428-158027	157727	0.00071
157628-158227	157927	0.00071
157828-158427	158127	0.00155
158028-158627	158327	0.00083
158228-158827	158527	0.00083
158428-159027	158727	0
158628-159227	158927	0.00042
158828-159427	159127	0.00042
159028-159627	159327	0.00042
159228-159827	159527	0
159428-160027	159727	0
159628-160227	159927	0.00042
159828-160427	160127	0.00042
160028-160627	160327	0.00113
160228-160827	160527	0.00071
160428-161027	160727	0.00071
160628-161227	160927	0
160828-161427	161127	0
161028-161627	161327	0
161228-161827	161527	0.00083
161428-162027	161727	0.00083
161628-162227	161927	0.00083
161828-162427	162127	0
162028-162627	162327	0.00042
162228-162827	162527	0.00042
162428-163036	162727	0.00042
162628-163236	162927	0
162828-163436	163136	0
163037-163636	163336	0
163237-163836	163536	0
163437-164036	163736	0
163637-164236	163936	0
163837-164436	164136	0
164037-164636	164336	0
164237-164836	164536	0
164437-165036	164736	0
164637-165236	164936	0
164837-165436	165136	0
165037-165636	165336	0.00071
165237-166001	165472	0.00091
average		0.002029444
