# Supplementary material for: Comprehensive comparative analysis and development of molecular markers for Lasianthus species based on complete chloroplast genome sequences
Source: BMC Plant Biol. 2024 Dec 31;24:867. doi: 10.1186/s12870-024-05383-z (PMC11406864; doi:10.1186/s12870-024-05383-z)
Supplement: Supplementary file 7 — Supplementary Material 7 [file 12870_2024_5383_MOESM7_ESM.xlsx]

## Sheet: Sheet1
Table S4 The information of conventional barcodes and selected chloroplast molecular marker of Lasianthus
Regions	Primer pairs	Sequence 5´-3´	Thermocycling conditions
ITS2	ITS2F	ATGCGATACTTGGTGTGAAT	94℃, 5min; [40cycles: 94℃ 30s, 56℃ 30s, 72℃ 45s]; 72℃ 10min
	ITS3R	GACGCTTCTCCAGACTACAAT
rbcL	rbcLa_F	ATGTCACCACAAACAGAGACTAAAGC	95℃ 4min; [35cycles: 94℃ 30s, 55℃ 1min, 72℃ 1min]; 72℃ 10min
	rbcLa_R	GTAAAATCAAGTCCACCRCG
psbA-trnH	fwd	GTTATGCATGAACGTAATGCTC	95℃ 4min; [35cycles: 94℃ 30s, 55℃ 1min, 72℃ 1min]; 72℃ 10min
	rev	CGCGCATGGTGGATTCACAATCC
matK	3F_KIM	CGTACAGTACTTTTGTGTTTACGAG	94℃ 1min; [35cycles: 94℃ 30s, 52℃ 20s, 72℃ 50s]; 72℃ 5min
	1R_KIM	ACCCAGTCCATCTGGAAATCTTGGTTC
ITS	P17F	CTACCGATTGAATGGTGCGGTGAA	95℃ 5min; [30cycles: 94℃ 1min, 50℃ 45s, 72℃ 1min]; 72℃ 5min
	26S‑82R	TCCCGGTTCGCTCGCCGTTACTA
cemA	F	GGATAGAACTCATGCGTGAA	94℃ 3min; [35 cycles: 94℃ 60s, 53℃/53℃/52℃ 30s, 72℃ 80s]; 72℃ 10min
	R	GTAGACAGAGCCAACCATTA
psaI-ycf4	F	CAACCAGGATCGTCGAAT
	R	TCTGATTGCCAACTCATACT
psbM-trnD	F	CCCTAGAGATGATAAACCTTTC
	R	CCAGATCCGTGTAATAGAGTA
