# Supplementary material for: Comprehensive comparative analysis and development of molecular markers for Lasianthus species based on complete chloroplast genome sequences
Source: BMC Plant Biol. 2024 Dec 31;24:867. doi: 10.1186/s12870-024-05383-z (PMC11406864; doi:10.1186/s12870-024-05383-z)
Supplement: Supplementary file 8 — Supplementary Material 8 [file 12870_2024_5383_MOESM8_ESM.xlsx]

## Sheet: Sheet1
Table S5. The CP genome sequence information of 45 Rubiaceae species downloaded from NCBI database.
Species	GenBank
L. chrysoneurus	ON881656
L. hookeri var. dunnianus	ON881658
L. japonicus	MW801127
L. rigidus	ON881609
L. verticillatus	ON881567
Lasianthus sp.	KY378708
Morinda citrifolia	NC_047302
Morinda officinalis	NC_028009
Pavetta abyssinica	MZ557588
Pavetta barbertonensis	MZ557600
Pavetta lanceolata	MZ557581
Pavetta schumanniana	MN851271
Trailliaedoxa gracilis	NC_063574
Damnacanthus indicus	NC_060411
Paederia foetida	NC_062416
Psychotria rubra	MZ958829
Coffea arabica	MK353212
Coffea brassii	MK577905
Coffea canephora	NC_030053
Coffea dolichophylla	MK577906
Coffea humblotiana	MK577907
Coffea liberica	MW970411
Coffea racemosa	MW970412
Galium mollugo	NC_036970
Galium spurium	NC_065832
Ixora chinensis	MZ242254
Ixora x williamsii	MZ888772
Antirhea chinensis	NC_044102
Rubia cordifolia	OK326894
Rubia horrida	KY378689
Rubia podantha	NC_061256
Rubia yunnanensis	NC_061257
Emmenopterys henryi	NC_036300
Dunnia sinensis	MN883829
Leptodermis forrestii	NC_063327
Leptodermis gracilis	NC_063325
Leptodermis hirsutiflora	NC_063324
Leptodermis hirsutiflora var. ciliata	MT674516
Leptodermis kumaonensis	NC_063323
Leptodermis ludlowii	NC_063326
Leptodermis oblonga	NC_057533
Leptodermis pilosa var. acanthoclada	MT677907
Leptodermis scabrida	MT674519
Leptodermis sp.	MT720898
Duperrea pavettifolia	MZ557578
